# Supplementary material for: Hypertension, sleep quality, depression, and cognitive function in elderly: A cross-sectional study
Source: Front Aging Neurosci. 2023 Feb 7;15:1051298. doi: 10.3389/fnagi.2023.1051298 (PMC9942596; doi:10.3389/fnagi.2023.1051298)
Supplement: Supplementary file 1 [file Table_1.xlsx]

## Sheet: Sheet1
Supplementary Table 1. Factors associated with MMSE from regression model.
	Whole sample				Adults aged 50-64y				Adults aged 65y or older
Characteristics	Regression coefficient	95% CI	p		Regression coefficient	95% CI	p		Regression coefficient	95% CI	p
Age	-0.26	-0.32, -0.20	＜0.001		-0.09	-0.37, 0.12	0.31		-0.26	-0.43, -0.28	＜0.001
Gender	-0.17	-0.23, -0.11	＜0.001		0.06	-0.07, 0.14	0.50		-0.18	-0.26, -0.12	＜0.001
Drinking	-0.18	-0.24, -0.12	＜0.001		-0.16	-0.20, 0.01	0.08		-0.18	-0.25, -0.12	＜0.001
Smoking	-0.26	-0.32, -0.20	＜0.001		-0.15	-0.19, 0.02	0.11		-0.27	-0.34, -0.21	＜0.001
BMI	0.01	-0.04, 0.06	0.71		-0.01	-0.09, 0.08	0.91		0.01	-0.05, 0.07	0.74
Education	0.22	0.17, 0.28	＜0.001		0.20	0.02, 0.24	0.02		0.24	0.18, 0.30	＜0.001
Diabetes	-0.07	-0.13, -0.02	0.008		-0.08	-0.15, 0.05	0.31		-0.08	-0.14, -0.02	0.008
Stroke	-0.05	-0.11, -0.01	0.01		-0.07	-0.16, 0.07	0.43		-0.06	-0.12, -0.00	0.04
Coronary heart disease	0.03	-0.03, 0.08	0.31		-0.04	-0.18, 0.11	0.63		0.04	-0.02, 0.10	0.21
Hyperlipidemia	-0.22	-0.28, -0.17	＜0.001		-0.43	-0.38, -0.17	＜0.001		-0.21	-0.27, -0.16	＜0.001
*p < 0.05. **p < 0.01
